# Supplementary material for: HPV16 E2 could act as down-regulator in cellular genes implicated in apoptosis, proliferation and cell differentiation
Source: Virol J. 2011 May 20;8:247. doi: 10.1186/1743-422X-8-247 (PMC3127837; doi:10.1186/1743-422X-8-247)
Supplement: Additional file 1 — Up-regulated genes in C-33A cells by HPV16 E2 expression. Z score values represent the change in gene expression related to non-infected cells. Fold Change refers to differences in Z score values compared to expression in non-infected cells. Analysis was performed using genArise software, changes in gene expression with a value ≥ 2.0 were considered as altered genes, the p-value was calculated by Student's t-test. [file 1743-422X-8-247-S1.XLS]

## Sheet: UpRegulated
Gene ID	Symbol	Zs score Advac	Z score AdE2
NM_018667	SMPD3	0.232193	4.97118
NM_002071	GNAL	-1.18424	3.69852
NM_016619	PLAC8	1.28981	3.36666
NM_017839	LPCAT2	-2.09208	3.18318
NM_002184	IL6ST	1.09877	3.14874
NM_004131	GZMB	-0.654604	3.00186
NM_003821	RIPK2	-0.58715	2.97044
NM_006002	UCHL3	0.390507	2.96103
NM_018840	C20orf24	-0.250082	2.89354
NM_004575	POU4F2	0.317563	2.73309
XM_057669		0.299583	2.72815
NM_014954	RPH3A	0.000264762	2.67951
NM_018553	HSA277841	0.49094	2.67182
NM_023919	TAS2R7	-1.20073	2.66215
NM_012338	TSPAN12	-0.999517	2.65895
NM_018370	DRAM1	-0.568941	2.65861
NM_006395	APG7L	-0.00617435	2.56807
NM_025212	CXXC4	-0.562771	2.55857
NM_014708	KNTC1	-0.277168	2.47898
NM_016376	ANKFY1	-0.371347	2.44278
NM_018283	NUDT15	0.0629754	2.43778
NM_003630	PEX3	-1.42079	2.42096
NM_032946	NXF5	-0.900034	2.40887
NM_001812	CENPC1	-0.423738	2.37705
NM_003958	RNF8	-1.19138	2.34251
NM_019863	F8	-0.806961	2.34233
NM_006327	TIMM23	-2.15937	2.32303
NM_006496	GNAI3	-0.343769	2.30337
NM_003584	DUSP11	-0.517901	2.28715
NM_018024	FLJ10204	-0.534768	2.28071
NM_002838	PTPRC	-0.101288	2.2767
NM_006028	HTR3B	-0.801104	2.26908
NM_004283	RAB3D	-2.23534	2.26488
NM_001823	CKB	-0.0406882	2.24543
NM_025030	FLJ20972	-0.271057	2.24203
NM_021930	RINT-1	-0.217858	2.2384
XM_071582		-0.432934	2.23283
NM_003720	DSCR2	-0.552798	2.22871
NM_000104	CYP1B1	-0.530365	2.18589
NM_012429	SEC14L2	-0.14417	2.18368
NM_003662	PIR	0.153403	2.18
NM_015185		-0.313312	2.17261
NM_006390	IPO8	-0.478025	2.15782
NM_002407	SCGB2A1	-0.759168	2.15249
NM_005208	CRYBA1	0.0331762	2.14413
NM_005578	LPP	0.0934069	2.139
NM_004665	VNN2	0.0447827	2.12624
NM_006602	TCFL5	-0.867748	2.12528
NM_001372	DNAH9	-1.11998	2.1242
NM_013417	IARS	-1.66359	2.11952
NM_004932	CDH6	-0.202954	2.1078
NM_022567	NYX	-0.0862964	2.08579
NM_004096	EIF4EBP2	0.0742285	2.08067
NM_001136	AGER	-0.207998	2.07807
NM_016357	EPLIN	-0.012357	2.06066
NM_003092	SNRPB2	-0.103817	2.05848
NM_004370	COL12A1	-0.0682919	2.04559
XM_058801		-0.841756	2.04015
NM_013360	ZNF222	-0.249245	2.0376
NM_003692	TMEFF1	-0.485718	2.02747
NM_005615	RNASE6	-0.243383	2.02178
XM_017491		-0.146552	2.01144
NM_005692	ABCF2	-0.148412	2.00212
NM_004893	H2AFY	-0.0187344	1.9898
NM_012347	FBXO9	-0.548891	1.9847
NM_003569	STX7	-1.25084	1.97752
NM_000061	BTK	-0.390673	1.97284
NM_001075	UGT2B10	-0.199773	1.95942
NM_020377	CYSLTR2	-1.23144	1.95846
NM_005279	GPR1	-0.561482	1.95778
NM_006305	ANP32A	-0.617491	1.93497
NM_017817	RAB20	-1.29658	1.91142
NM_021240	DMRT3	-0.125023	1.90759
NM_014214	IMPA2	-0.774492	1.90333
NM_007107	SSR3	-1.08142	1.89708
NM_014461	CNTN6	-0.47972	1.8947
NM_024721	ZFH4	-0.207949	1.89124
NM_054012	ASS	-0.161125	1.88526
NM_014825		-0.619451	1.86461
NM_004523	KIF11	-0.1896	1.85503
NM_021177	LSM2	-0.787649	1.85045
NM_024730	RERGL	-1.47426	1.84836
NM_024774	FLJ21924	-0.641872	1.84784
NM_003847	PEX11A	-0.714599	1.84471
NM_000497	CYP11B1	-0.610894	1.83711
NM_023037	13CDNA73	-0.277541	1.83569
NM_012200	B3GAT3	-1.25032	1.83309
NM_014039	PTD012	-0.342596	1.82885
NM_014323	ZNF278	-0.493721	1.82798
NM_005010	NRCAM	-0.674517	1.80822
XM_058235		-1.07215	1.80812
NM_024308	MGC4172	-0.704484	1.7988
1522_HK1		-0.368879	1.78546
NM_002822	PTK9	-1.01142	1.77834
NM_023921	TAS2R10	-0.428912	1.77762
XM_016290		-0.864233	1.77061
NM_001511	CXCL1	-0.466462	1.76917
NM_020237	C8orf17	-0.373732	1.76873
NM_017946	FKBP14	-1.36782	1.75941
NM_005113	GOLGA5	-0.44447	1.75659
NM_014773	KIAA0141	-0.338382	1.75505
NM_016041	F-LANa	-0.413296	1.75095
NM_006162	NFATC1	-1.31337	1.74996
NM_000824	GLRB	-0.301297	1.73449
NM_017793	RPP25	-0.642514	1.73293
NM_004239	TRIP11	-0.998145	1.72651
NM_001628	AKR1B1	-0.379513	1.71852
XM_002479		-0.525844	1.70903
NM_018507		-0.493287	1.7084
NM_003290	TPM4	-0.503105	1.70732
NM_024500		-0.563254	1.70048
NM_000176	NR3C1	-0.493154	1.69631
NM_015484	P29	-0.529295	1.69069
NM_017990	PDPR	-0.797525	1.68938
NM_014945	ABLIM3	-1.40339	1.68794
NM_017906	PAK1IP1	-0.813294	1.68157
NM_018387	STRBP	-0.394578	1.68076
NM_007056	SFRS16	-0.805034	1.67952
NM_000423	KRT2A	-0.843918	1.67338
NM_001245	SIGLEC6	-1.08807	1.67322
NM_006419	CXCL13	-1.18839	1.66219
NM_005878		-0.422171	1.65608
XM_013075		-0.949619	1.65483
NM_016418	NF2	-1.42556	1.6519
NM_022087	GALNT11	-1.50691	1.65145
XM_057352		-0.540881	1.65051
NM_015942	CGI-12	-0.453701	1.65028
NM_017908	FLJ20626	-0.789872	1.64999
NM_001244	TNFSF8	-1.77004	1.64955
NM_004385	CSPG2	-0.58421	1.64755
XM_016617		-0.411481	1.64627
NM_003265	TLR3	-0.51902	1.64455
NM_016571	GLULD1	-0.834451	1.64361
NM_024309	TNIP2	-0.532242	1.64103
NM_006917	RXRG	-0.497528	1.63678
NM_017849	TMEM127	-1.95589	1.63435
NM_025087	CWH43	-2.19533	1.62772
NM_016021	UBE2J1	-1.46514	1.62689
NM_004219	PTTG1	-1.75894	1.62461
AF087036	MSC	-0.405667	1.62155
NM_000877	IL1R1	-0.58506	1.62091
NM_014793	LCMT2	-0.940921	1.61797
NM_012214	MGAT4A	-1.49793	1.61563
NM_021825	MDS025	-0.513149	1.60651
NM_003043	SLC6A6	-0.404659	1.60627
NM_000439	PCSK1	-0.851221	1.60203
NM_025192		-0.733159	1.58932
NM_022078	FLJ12455	-0.521387	1.58879
AF261138	AWP1	-0.980444	1.58708
NM_024706	FLJ13479	-0.695253	1.58523
NM_019042		-0.576762	1.57921
NM_014440	IL1F6	-0.724032	1.57918
NM_001416	EIF4A1	-0.908924	1.57827
NM_004744	LRAT	-1.05493	1.5772
NM_022347	IFRG15	-0.512855	1.57572
NM_018393	FLJ11336	-0.798336	1.57444
NM_003784	SERPINB7	-1.05211	1.57442
NM_054022	GOSR2	-0.763147	1.56791
NM_018146	FLJ10581	-0.471757	1.55281
NM_016735	LIMK1	-1.18577	1.54519
NM_003671		-1.32938	1.54416
NM_003984	SLC13A2	-1.53049	1.53606
NM_002814	PSMD10	-0.687202	1.53327
NM_033646	CDH7	-0.810165	1.53014
NM_016063	C6orf74	-1.47914	1.52826
NM_025055		-0.779213	1.52784
NM_017691	FLJ20156	-0.570575	1.52615
NM_005722	ACTR2	-1.44899	1.52351
NM_002751	MAPK11	-0.723737	1.52265
NM_004281	BAG3	-0.591681	1.51869
XM_004473		-1.06807	1.51514
NM_004199	P4HA2	-0.935818	1.51327
NM_017637	BNC2	-0.796419	1.51141
NM_025068		-1.08402	1.51137
NM_016652	CRNKL1	-1.27863	1.50885
NM_018421	TBC1D2	-0.552786	1.50627
NM_016206	FLJ38507	-0.971724	1.50243
NM_005207	CRKL	-1.46817	1.50142
NM_013347	HSU24186	-0.719927	1.50102
NM_017813	FLJ20421	-0.802363	1.50045
NM_002068	GNA15	-0.596823	1.49788
NM_004528	MGST3	-1.81008	1.49771
NM_014408	TRAPPC3	-1.02031	1.49346
NM_006505	PVR	-0.528126	1.49171
NM_020121	UGCGL2	-0.784885	1.48451
NM_018455	BM039	-0.94592	1.48217
NM_006706	TCERG1	-1.31879	1.48068
NM_014777		-1.14588	1.47143
NM_000448	RAG1	-1.42566	1.46904
NM_020375	C12orf5	-1.92945	1.46712
NM_013260	HCNGP	-1.51398	1.45771
NM_006144	GZMA	-1.60265	1.45626
NM_000781	CYP11A1	-0.812673	1.4558
NM_023112	OTUB2	-0.651548	1.45431
NM_003371	VAV2	-1.32304	1.44159
NM_001742	CALCR	-1.01482	1.44041
NM_006576	AVIL	-0.882412	1.43785
NM_006243	PPP2R5A	-1.71183	1.42991
NM_001147	ANGPT2	-0.606929	1.42759
NM_013271	PCSK1N	-0.856151	1.41862
NM_023070	LOC65243	-0.975023	1.41443
NM_022749	RAI16	-0.82983	1.41324
NM_017761	PNRC2	-0.783469	1.4131
BC000073		-0.840682	1.41222
NM_000277	PAH	-0.769868	1.40938
NM_002141	HOXA4	-0.973729	1.40749
NM_024699	FLJ14007	-0.63026	1.40409
NM_016261	TUBD1	-0.654916	1.40055
NM_005387	NUP98	-0.950259	1.39872
NM_014400	C4.4A	-0.67153	1.39026
NM_014183	DNCL2A	-1.55327	1.38779
NM_022094	CIDE-3	-1.52174	1.38464
NM_013372	GREM1	-0.680191	1.37649
NM_012087	GTF3C5	-1.73745	1.37605
NM_004467	FGL1	-0.900579	1.37383
NM_004236	TRIP15	-1.35475	1.37263
NM_018477	ACTR10	-0.817	1.37225
NM_006931	SLC2A3	-1.43614	1.37209
NM_018474	C20orf19	-0.909684	1.37121
NM_018167		-0.771377	1.3696
NM_005646	TARBP1	-0.707689	1.36779
NM_006454	MXD4	-0.889033	1.36775
NM_003991	EDNRB	-0.761271	1.367
NM_004618	TOP3A	-1.1294	1.35205
NM_021824	NIF3L1	-0.841705	1.35042
NM_032991	CASP3	-1.2412	1.34486
NM_014382	ATP2C1	-0.887645	1.34192
NM_016312	WBP11	-1.23975	1.34169
NM_002651	PIK4CB	-0.835022	1.331
NM_001324	CSTF1	-1.1312	1.3268
NM_020056	HLA-DQA2	-1.46615	1.32532
U69263	MATN2	-1.18695	1.32497
NM_022466	ZNFN1A5	-1.32774	1.32481
NM_000890	KCNJ5	-1.29854	1.31626
NM_022754	SFXN1	-1.00141	1.31492
NM_001877	CR2	-1.37946	1.31081
NM_014896		-1.62948	1.30932
NM_021175	HAMP	-1.27889	1.30795
NM_001444	FABP5	-0.98513	1.30791
NM_004979	KCND1	-0.838281	1.30779
NM_001521	GTF3C2	-1.1042	1.30027
NM_014772	KIAA0427	-0.7094	1.29919
NM_000027	AGA	-1.01206	1.29608
NM_001895	CSNK2A1	-1.31545	1.29224
NM_001421	ELF4	-2.63657	1.28995
NM_012342	BAMBI	-1.13687	1.28954
NM_002756	MAP2K3	-1.68555	1.28837
NM_018170	P15RS	-0.733168	1.28717
NM_004177	STX3A	-1.53358	1.27982
NM_022825	PORCN	-0.901847	1.27721
NM_018307	RHOT1	-0.87379	1.27694
NM_024947	PHC3	-1.0924	1.27646
NM_019067	FLJ10613	-1.63496	1.27055
NM_002948	RPL15	-0.90681	1.26744
NM_002763	PROX1	-1.39922	1.2671
NM_018723	A2BP1	-0.766219	1.26592
NM_002769	PRSS2	-1.35949	1.26558
NM_012481	ZNFN1A3	-0.974763	1.26447
NM_000691	ALDH3A1	-1.25424	1.26426
NM_006504	PTPRE	-0.800336	1.26236
NM_016115	ASB3	-1.08877	1.2614
NM_004426	PHC1	-1.89643	1.26001
NM_000450	SELE	-1.00813	1.25975
NM_024074	MGC3169	-1.00872	1.25523
NM_005913	MC5R	-0.843698	1.25517
NM_014755		-1.72472	1.25076
NM_002092	GRSF1	-1.40186	1.25054
NM_018449	UBAP2	-0.877806	1.25001
NM_014679	KIAA0092	-0.92765	1.24827
NM_003377	VEGFB	-1.05956	1.24202
NM_023018	FLJ13052	-0.977259	1.23583
NM_006947	SRP72	-0.999434	1.2346
NM_005912	MC4R	-1.26811	1.22978
NM_000543	SMPD1	-1.18369	1.22911
NM_003932	ST13	-1.06959	1.22548
NM_020727	ZNF295	-1.71406	1.22206
NM_003258	TK1	-1.08203	1.22078
NM_002427	MMP13	-2.41352	1.21649
NM_004653	JARID1D	-1.07811	1.21471
NM_031943	IFP38	-0.992487	1.21239
NM_032101	PCDHGC3	-1.42739	1.2066
NM_001418	EIF4G2	-1.12031	1.20646
06603_HK1		-0.984309	1.20188
NM_000542	SFTPB	-1.01111	1.20089
NM_000219	KCNE1	-0.945247	1.19762
NM_004461	FARSLA	-1.26418	1.19654
NM_000747	CHRNB1	-1.06543	1.1914
NM_017661		-1.13229	1.19064
NM_001295	CCR1	-1.71615	1.18979
NM_014625	NPHS2	-1.14221	1.18807
NM_022062	PKNOX2	-0.924296	1.18461
NM_017902	HIF1AN	-3.02239	1.17523
NM_023076	FLJ23360	-0.850922	1.17372
NM_031857	PCDHA9	-1.98692	1.16745
NM_021132	PPP3CB	-1.73422	1.16567
NM_014805	EPM2AIP1	-1.75121	1.16567
NM_001178	ARNTL	-0.861829	1.16246
NM_004998	MYO1E	-1.08351	1.15656
NM_001902	CTH	-1.19287	1.15409
NM_002262	KLRD1	-0.93123	1.15275
X74874		-1.68295	1.15221
NM_001006	RPS3A	-1.93823	1.15087
NM_025164	KIAA0999	-1.39473	1.14915
NM_020680	SCYL1	-1.28919	1.14813
NM_002636	PHF1	-1.5597	1.14481
NM_014465	SULT1B1	-1.16236	1.14446
NM_004123	GIP	-1.10276	1.14294
NM_018292	QRSL1	-1.20659	1.14168
XM_017040		-1.35449	1.13674
NM_019893	ASAH2	-0.914699	1.13368
AF081363	AOC2	-1.291	1.13296
NM_005888	SLC25A3	-1.33731	1.12905
NM_024033	MGC5242	-1.76634	1.12702
NM_007217	PDCD10	-1.85711	1.12509
NM_005967	NAB2	-1.97933	1.12375
NM_017646	TRIT1	-1.50698	1.12255
NM_006915	RP2	-1.04726	1.11787
NM_005834	TIMM17B	-1.15706	1.11216
NM_015920	RPS27L	-1.35219	1.11194
NM_002943	RORA	-1.33114	1.10854
NM_003810	TNFSF10	-1.07368	1.10762
NM_014174	THY28	-1.23736	1.1072
NM_002037	FYN	-1.25273	1.10565
NM_024032	MGC3130	-1.26364	1.1054
NM_007062	PWP1	-1.49785	1.1037
NM_007097	CLTB	-1.36569	1.10367
NM_017952	PTCD3	-2.0068	1.1023
NM_004738	VAPB	-1.18384	1.09939
NM_002030	FPRL2	-0.942016	1.09872
NM_005399	PRKAB2	-0.941426	1.09654
NM_007253	CYP4F8	-1.58165	1.08994
NM_014782	ARMCX2	-1.05547	1.0877
NM_033142	CGB7	-1.02194	1.08742
NM_000406	GNRHR	-1.13392	1.08474
NM_000778	CYP4A11	-1.04689	1.08245
NM_002094	GSPT1	-0.947977	1.07921
NM_005866	OPRS1	-1.06439	1.07394
NM_024577	KIAA1985	-1.5964	1.07266
NM_024631	FLJ23342	-1.0875	1.06854
NM_001315	MAPK14	-1.17251	1.06533
NM_020299	AKR1B10	-1.163	1.06024
NM_002364	MAGEB2	-0.959718	1.05967
NM_005212	CSN3	-1.11654	1.05899
NM_004892	SEC22L1	-1.27581	1.05365
VPL2V18		-1.71566	1.05101
NM_007328	KLRC1	-1.14209	1.04537
NM_005436	CCDC6	-1.13734	1.04245
NM_016035	COQ4	-0.989786	1.04097
NM_014827	KIAA0663	-0.987283	1.03549
NM_013964	NRG1	-1.36141	1.03347
NM_018437	HEMGN	-1.13675	1.03228
NM_004224	GPR50	-2.46003	1.03222
X79563	RPS21	-1.57589	1.03217
NM_012260	HPCL2	-1.78776	1.02705
NM_006942	SOX15	-1.34316	1.02684
NM_007235	XPOT	-1.22531	1.02086
NM_014621	HOXD4	-1.721	1.02019
NM_007019	UBE2C	-1.47902	1.01968
NM_003914	CCNA1	-1.88409	1.01537
NM_022970	FGFR2	-1.88802	1.00707
NM_015975	TAF9L	-1.10374	1.00547
NM_001672	ASIP	-1.7493	1.00118
NM_017741	FLJ20280	-1.71256	1.0009
XM_071938		-1.23	0.999457
NM_002830	PTPN4	-1.11065	0.999059
AB053309	ALS2CR8	-1.22384	0.996458
NM_001203	BMPR1B	-1.28298	0.989746
NM_006901	MYO9A	-1.54928	0.987356
XM_011184		-1.45472	0.981147
NM_016816	OAS1	-1.50796	0.97962
NM_000904	DKFZp686I15217	-1.06908	0.978724
NM_000100	CSTB	-1.14709	0.972458
NM_006204	PDE6C	-1.36457	0.971891
NM_014350	TNFAIP8	-1.16095	0.971481
NM_003889	NR1I2	-1.99686	0.97084
NM_004238		-1.06315	0.969598
NM_012417	PITPNC1	-1.46869	0.969426
NM_016426	GTSE1	-1.52956	0.961242
NM_005861	STUB1	-1.13067	0.955031
NM_021979	HSPA2	-1.20469	0.954314
Y10658	DHX9	-1.07359	0.94819
NM_014031	SLC27A6	-1.30322	0.945154
NM_012138	AATF	-1.29452	0.944602
NM_003903	CDC16	-1.5544	0.937537
XM_015949		-1.66895	0.935806
NM_024813	FLJ13150	-1.56148	0.934953
NM_018443	ZNF302	-1.79637	0.933961
NM_005063	SCD	-1.12872	0.929873
NM_003744	NUMB	-1.38515	0.926576
NM_007195	POLI	-1.57747	0.92465
NM_017458	MVP	-1.09795	0.923203
NM_000460	THPO	-1.24458	0.922675
NM_013444	UBQLN2	-1.17897	0.914792
NM_016078	FAM18B	-1.35435	0.912917
NM_001963	EGF	-1.74244	0.910758
AK026068	ASAM	-2.06811	0.908365
NM_004132	HABP2	-1.42013	0.906199
NM_032997	ZWINT	-1.14377	0.906031
NM_000896	CYP4F3	-1.83369	0.903364
NM_014726		-1.27074	0.890487
NM_003950	F2RL3	-1.28398	0.887335
NM_003577	UTF1	-1.91854	0.886895
NM_001641	APEX1	-1.6724	0.884591
NM_001625	AK2	-1.2836	0.877622
NM_005925	MEP1B	-2.49975	0.864568
NM_002841	PTPRG	-1.29291	0.860461
NM_001570	IRAK2	-1.33974	0.85908
NM_014940	HSRG1	-2.12226	0.857763
NM_018199	C14orf114	-1.38381	0.855908
NM_021092	PPY2	-1.44812	0.852763
NM_014902	DLGAP4	-1.97026	0.851254
NM_005008	NHP2L1	-1.4132	0.850881
NM_024824	FLJ11806	-1.24233	0.847959
NM_003852	TIF1	-1.56936	0.847854
NM_004280	EEF1E1	-1.32785	0.845281
NM_000529	MC2R	-1.33004	0.843494
NM_015980	HMP19	-1.87767	0.843465
NM_001634	AMD1	-1.98631	0.842092
NM_003413	ZIC3	-1.24453	0.840668
NM_014037	SLC6A16	-2.0216	0.833136
NM_012406	PRDM4	-1.5742	0.829481
NM_001646	APOC4	-1.79043	0.821896
NM_006207	PDGFRL	-1.40978	0.817172
NM_001914	CYB5	-1.74416	0.815982
NM_005290	GPR15	-1.29334	0.815535
NM_020638	FGF23	-1.56452	0.81454
NM_007315	STAT1	-1.33416	0.799247
NM_001917	DAO	-1.77693	0.798573
NM_000259	MYO5A	-1.97097	0.797327
NM_021192	HOXD11	-1.34535	0.796966
NM_016620	KIAA1221	-1.2309	0.793142
NM_004035	ACOX1	-1.21884	0.785583
NM_001151	SLC25A4	-2.18458	0.784129
NM_004992	MECP2	-1.616	0.775235
NM_004462	FDFT1	-1.33856	0.773836
NM_004289	NFE2L3	-3.0875	0.766097
NM_014421	DKK2	-2.24444	0.765158
NM_024036	LRFN4	-1.63548	0.760992
NM_012280	FTSJ1	-2.50825	0.759112
NM_000412	HRG	-1.61007	0.755859
NM_006054	RTN3	-1.65824	0.753712
NM_014942	ANKRD6	-2.55758	0.753488
NM_001609	ACADSB	-1.81568	0.752678
NM_024672	THAP9	-2.23696	0.750096
NM_016180	MATP	-1.81031	0.744229
NM_022576	PDC	-1.37496	0.74196
NM_004263	SEMA4F	-1.52449	0.73766
NM_006541	TXNL2	-2.18562	0.736135
NM_018002		-1.70999	0.719453
NM_002309	LIF	-1.79863	0.71716
NM_018374	FLJ11273	-2.00727	0.716703
NM_000945	PPP3R1	-1.37735	0.702188
NM_013364	PNMA3	-1.71186	0.701017
NM_002574	PRDX1	-1.44174	0.696758
NM_014723	SNPH	-1.34701	0.693093
NM_021076	NEFH	-1.47564	0.692901
NM_000995	RPL34	-2.27652	0.692073
NM_022836	DCLRE1B	-1.79815	0.691797
NM_018515		-1.76645	0.687405
NM_006348	COG5	-1.47384	0.677965
NM_000478	ALPL	-1.92453	0.676503
NM_005604	POU3F2	-1.70889	0.676104
NM_005477	HCN4	-1.38649	0.666663
NM_003411	ZFY	-2.15583	0.661409
NM_024708	ASB7	-1.72362	0.660662
NM_014288	ITGB3BP	-1.95704	0.656813
NM_002025	FMR2	-1.38343	0.654296
NM_033656	C21orf107	-1.57669	0.653242
03539_HK1		-1.98095	0.648148
NM_022463	NXN	-1.53012	0.645274
NM_014588	VSX1	-2.09446	0.643692
NM_016269	LEF1	-1.7669	0.633916
NM_002777	PRTN3	-1.67405	0.631938
NM_014933	SEC31L1	-1.67961	0.629601
NM_004411	DNCI1	-1.40426	0.629406
NM_000060	BTD	-1.87288	0.629356
NM_003073	SMARCB1	-1.82518	0.628747
NM_006070	TFG	-2.26102	0.62547
NM_000428	LTBP2	-1.62371	0.625293
NM_020648	TWSG1	-1.62281	0.622796
NM_012415	RAD54B	-1.64535	0.609979
XM_071466		-1.98595	0.605669
NM_019079	FLJ10884	-1.54743	0.603491
XM_030039		-1.41851	0.598668
NM_020215	C14orf132	-2.24965	0.591455
NM_005570	LMAN1	-1.7345	0.590089
NM_006457	LIM	-2.24731	0.576484
NM_020300	MGST1	-1.74355	0.562979
NM_017414	USP18	-1.93697	0.560346
XM_070421		-1.9131	0.559299
NM_024758	AGMAT	-1.84599	0.555843
NM_000340	SLC2A2	-1.56691	0.547903
NM_003632	CNTNAP1	-1.4593	0.54544
NM_016553	NUP62	-1.53585	0.543327
NM_013245	VPS4A	-1.96694	0.539071
NM_006718	PLAGL1	-1.88692	0.538042
NM_024954	UBTD1	-2.05006	0.537337
NM_001293	CLNS1A	-2.10599	0.535027
NM_032036	FAM14A	-1.82676	0.53438
NM_000242	MBL2	-2.17497	0.532763
NM_006189	CAPN5	-1.66738	0.516383
NM_016586	MBIP	-1.58549	0.513583
NM_024823		-1.68243	0.51249
NM_006134	C21orf4	-1.60069	0.511844
NM_024317	ILT10	-1.73623	0.508357
NM_022735	ACBD3	-1.81603	0.503107
NM_006573	TNFSF13B	-1.80675	0.502135
NM_004237	TRIP13	-1.55618	0.501718
NM_018261	SEC3L1	-1.60176	0.489075
NM_024807	TREML2	-1.8468	0.482416
XM_006190		-2.07976	0.470653
NM_005553	KRN1	-1.80396	0.470113
XM_007726		-1.99499	0.470055
NM_024328		-1.62054	0.468359
NM_001068	TOP2B	-1.65769	0.464406
NM_001283	AP1S1	-2.33244	0.452423
NM_024586	OSBPL9	-1.67355	0.442745
NM_016086	MK-STYX	-1.70368	0.440973
NM_016341	PLCE1	-2.65313	0.429409
NM_025112		-1.70043	0.413174
NM_000457	HNF4A	-1.80587	0.407864
NM_025052	FLJ23074	-1.92165	0.403928
NM_002993	CXCL6	-1.78671	0.397522
NM_012259	HEY2	-1.74472	0.390163
NM_022725	FANCF	-1.73015	0.387309
NM_002616	PER1	-1.75129	0.384351
XM_071619		-1.74209	0.381272
NM_003236	TGFA	-2.0625	0.371007
NM_022098	LOC63929	-2.02325	0.369718
NM_001819	CHGB	-1.69869	0.363841
NM_032681	TRIM51	-2.26367	0.359389
NM_013339	ALG6	-2.0183	0.358822
NM_000617	SLC11A2	-1.80377	0.3449
NM_018695	ERBB2IP	-1.9033	0.344779
NM_001704	BAI3	-1.69322	0.340897
NM_002893	RBBP7	-2.70711	0.333822
NM_004388	CTBS	-1.85095	0.322298
NM_012286	MORF4L2	-1.7737	0.315905
NM_014336	AIPL1	-1.91428	0.311172
NM_014119		-2.26784	0.307239
NM_016371	HSD17B7	-1.83595	0.306924
NM_004739	MTA2	-1.82095	0.277262
NM_000949	PRLR	-1.72975	0.273065
NM_014819	PJA2	-1.94395	0.270861
XM_017039		-2.69349	0.265938
NM_001973	ELK4	-1.84709	0.264617
NM_002207	ITGA9	-2.3909	0.25454
NM_014034	ASF1A	-2.6999	0.245763
NM_012100	DNPEP	-2.25135	0.238899
NM_033222	PSIP1	-2.01561	0.224235
XM_071637		-2.08457	0.203717
NM_016132	MYEF2	-2.51339	0.193524
NM_018724	IL20	-2.24726	0.177662
NM_016067	MRPS18C	-1.86813	0.17305
NM_004196	CDKL1	-2.32874	0.159612
NM_006157	NELL1	-2.11888	0.156493
NM_018833	TAP2	-1.91188	0.152225
NM_005470	ABI1	-2.08629	0.124811
NM_016468	C14orf112	-1.99469	0.115398
NM_014959	CARD8	-1.98815	0.108187
NM_005838	GLYAT	-2.08817	0.105913
NM_006451	PAIP1	-2.37038	0.104618
NM_005214	CTLA4	-2.06403	0.0708694
NM_013256	ZNF180	-3.17725	0.0574674
NM_004182	UXT	-2.46042	0.0546666
NM_024810	FLJ23018	-2.06698	0.0494068
NM_001683	ATP2B2	-2.26056	0.0482781
NM_005767	P2RY5	-2.41466	-0.0175984
NM_003966	SEMA5A	-2.31508	-0.0495405
NM_003241	TGM4	-2.8511	-0.0583883
NM_004446	EPRS	-2.10663	-0.0634388
NM_012244	SLC7A8	-2.69503	-0.0833444
XM_004298		-2.3046	-0.0961704
NM_024651		-2.18459	-0.106237
NM_017867	FLJ20534	-2.93514	-0.124015
NM_004500	HNRPC	-2.54944	-0.297032
NM_000052	ATP7A	-2.41221	-0.308664
NM_016396	HSPC129	-2.84308	-0.375005
NM_014111		-3.11767	-0.502155
NM_003927	MBD2	-2.70372	-0.633834
NM_022073	EGLN3	-3.12764	-0.89997
