# Supplementary material for: HPV16 E2 could act as down-regulator in cellular genes implicated in apoptosis, proliferation and cell differentiation
Source: Virol J. 2011 May 20;8:247. doi: 10.1186/1743-422X-8-247 (PMC3127837; doi:10.1186/1743-422X-8-247)
Supplement: Additional file 2 — Down-regulated genes in C-33A cells by HPV16 E2 expression. Z score values represent the change in gene expression related to non-infected cells. Fold Change refers to differences in Z score values compared to expression in non-infected cells. Analysis was performed using genArise software, changes in gene expression with a value ≤ -2.0 were considered as altered genes, the p-value was calculated by Student's t-test. [file 1743-422X-8-247-S2.XLS]

## Sheet: DownRegulated
Gene ID	Symbol	Z score Advac	Z score AdE2
NM_007048	BTN3A1	2.18756	-4.56163
NM_005319	HIST1H1C	3.37071	-4.56157
NM_024610	HSPBAP1	3.87032	-4.35899
NM_017819	RG9MTD1	4.19403	-3.94519
NM_005962	MXI1	0.729089	-3.89387
NM_022894	PAPOLG	1.55591	-3.69976
NM_018319	TDP1	2.55088	-3.65972
NM_014736	KIAA0101	3.22017	-3.6529
NM_004736	XPR1	2.3793	-3.58549
NM_000808	GABRA3	3.51243	-3.53061
NM_017847	C1orf27	1.33469	-3.51094
NM_006530	YEATS4	2.93985	-3.49647
NM_018128	TSR1	2.5501	-3.47821
NM_022034		2.48889	-3.44565
NM_022141	PARVG	2.07087	-3.3895
NM_017424	CECR1	2.72044	-3.37844
NM_012123	MTO1	2.80688	-3.37521
NM_014626	TAAR2	3.43559	-3.37293
NM_022826	AXOT	2.57757	-3.31629
NM_022353	OSGEPL1	2.25855	-3.28008
NM_012395	PFTK1	1.966	-3.27972
NM_000983	RPL22	0.362565	-3.27535
NM_003829	MPDZ	4.52948	-3.26266
NM_020200	PRTFDC1	3.65881	-3.24846
NM_018185	C13orf17	2.75112	-3.23697
NM_003094	SNRPE	2.7832	-3.20551
NM_001872	CPB2	5.32208	-3.20326
NM_006499	LGALS8	1.59375	-3.19657
NM_018991	STAG3L1	2.83302	-3.18206
NM_005264	GFRA1	3.86864	-3.16638
NM_012198	GCA	3.47269	-3.15881
NM_004507	HUS1	2.34309	-3.11706
NM_000500	CYP21A2	3.31398	-3.11005
NM_018035	FLJ10241	1.97691	-3.104
NM_006681	NMU	0.10121	-3.10091
NM_022118	RBM26	5.09012	-3.09189
NM_018410	DKFZp762E1312	0.634145	-3.08633
NM_024719	GRTP1	1.75674	-3.07522
NM_006751	SSFA2	1.75463	-3.05912
NM_017423	GALNT7	0.736819	-3.05797
NM_015833	ADARB1	-0.270466	-3.05595
NM_033214	GK2	0.796544	-3.05425
NM_004549	NDUFC2	3.05259	-3.02321
NM_000859	HMGCR	4.88339	-2.99035
NM_015583		1.18476	-2.98895
NM_014548	TMOD2	2.26373	-2.9802
NM_014547	TMOD3	3.44466	-2.96344
NM_003420	ZNF35	4.05135	-2.9621
NM_015387	PREI3	2.97782	-2.94749
NM_012095	AP3M1	3.28177	-2.94102
NM_002754	MAPK13	2.37526	-2.93649
NM_024756	MMRN2	3.1579	-2.92971
NM_001206	BTEB1	2.47867	-2.90873
NM_015836	WARS2	2.64178	-2.89354
NM_033220	TRIM14	2.157	-2.89171
XM_017654		0.891552	-2.89068
NM_005166	APLP1	4.63153	-2.88754
NM_017775	FLJ20343	2.88212	-2.88146
NM_020666	CLK4	3.39494	-2.85936
NM_001281	CKAP1	1.60394	-2.8531
NM_017996	DET1	2.71576	-2.8466
NM_014846	KIAA0196	1.23384	-2.84082
NM_024421	DSC1	1.74954	-2.83943
NM_016179	TRPC4	4.09354	-2.8349
AF169631	WFDC1	2.13054	-2.8279
NM_003590	CUL3	1.27376	-2.80662
NM_018118		2.11875	-2.80647
NM_003943	GENX-3414	2.8281	-2.80013
NM_014297	ETHE1	-0.140445	-2.79699
NM_016202	ZNF580	1.21411	-2.79693
NM_003738	PTCH2	2.5851	-2.7888
XM_004628		1.26809	-2.78868
NM_024745	SHCBP1	2.63495	-2.78741
NM_024612	DHX40	3.47908	-2.78341
NM_016242	EMCN	1.92713	-2.7833
NM_016936	UBN1	2.53097	-2.773
NM_016283	TAF9	4.27248	-2.77277
NM_024838	THNSL1	3.90259	-2.76836
NM_006101	KNTC2	2.41755	-2.76198
NM_003863	DPM2	2.58422	-2.75955
NM_000510	FSHB	2.62821	-2.75776
NM_020161	DKFZp547H025	0.0113971	-2.75154
NM_003318	TTK	2.25581	-2.74463
NM_024604	FLJ21908	3.03166	-2.74368
NM_006615	CAPN9	2.53654	-2.74016
NM_000438	PAX3	3.28814	-2.73806
NM_006197	PCM1	3.11245	-2.73195
NM_003038	SLC1A4	2.33217	-2.7259
NM_000671	ADH5	2.02787	-2.72453
NM_016301	MGC14560	2.65892	-2.72294
NM_022817	PER2	1.24483	-2.71665
NM_004554	NFATC4	2.00401	-2.71527
NM_004923	MTL5	0.951913	-2.71503
NM_006466	POLR3F	1.36107	-2.7127
NM_000550	TYRP1	0.854537	-2.70907
NM_006716	ASK	1.3891	-2.70558
NM_017896	C20orf11	-0.0600996	-2.70239
NM_023013	LOC65121	2.40923	-2.69872
NM_002024	FMR1	2.23411	-2.69731
NM_017635	CGI-85	3.0485	-2.69129
NM_014622	LOH11CR2A	-0.419325	-2.67808
NM_004161	RAB1A	1.9792	-2.67661
NM_001788	CDC10	2.92551	-2.6752
NM_023075	MPPE1	1.99954	-2.67479
NM_014897		2.59152	-2.65984
NM_020390	EIF5A2	2.54441	-2.65667
NM_007029	STMN2	3.57646	-2.65187
NM_017779	DEPDC1	3.61817	-2.64925
NM_000250	MPO	2.49607	-2.64121
NM_014066	ZNF7	2.80036	-2.63039
NM_002203	ITGA2	0.963325	-2.63003
NM_000239	LYZ	1.05333	-2.61653
NM_021100	NFS1	2.82037	-2.60917
NM_006422	AKAP3	1.96799	-2.60839
NM_018668	VPS33B	2.16041	-2.60694
NM_018155	FLJ10618	2.76062	-2.59741
XM_071473		1.97558	-2.58271
NM_004249	RAB28	3.41742	-2.58207
NM_020651	PELI1	4.25059	-2.58178
NM_023936	MRPS34	1.40202	-2.56862
NM_016570	PTX1	2.41098	-2.55888
NM_012319	SLC39A6	1.32443	-2.55696
NM_017443	POLE3	1.50554	-2.55452
NM_017806	LIME1	4.98911	-2.55388
NM_018938	PCDHB4	4.00933	-2.54966
NM_002411	SCGB2A2	3.07305	-2.54823
NM_016221	DCTN4	0.571834	-2.54091
NM_005928	MFGE8	1.5337	-2.5358
NM_018101	CDCA8	0.682824	-2.53202
NM_002492	NDUFB5	3.55183	-2.52744
NM_001231	PEA15	3.41956	-2.52385
NM_007237	SP140	1.85322	-2.52179
NM_025074	FRAS1	3.66126	-2.5139
NM_015985	ANGPT4	4.80586	-2.51274
NM_002867	RAB3B	1.74806	-2.49452
NM_000538	RFXAP	3.00822	-2.49435
NM_004288	PSCDBP	0.229351	-2.49191
NM_019855	CABP5	1.18258	-2.4895
NM_000364	TNNT2	3.37459	-2.48862
NM_016291	IHPK2	1.87967	-2.4844
NM_000917	P4HA1	0.181679	-2.48377
NM_023915	GPR87	2.38396	-2.48138
NM_020244	CHPT1	3.18657	-2.47715
NM_003032	SIAT1	1.65936	-2.47488
NM_014648	DZIP3	3.46923	-2.47379
NM_018676	THSD1	3.28017	-2.47323
NM_018009	TAPBPL	0.893173	-2.4724
NM_003860	BANF1	0.281394	-2.47239
NM_021145		0.188326	-2.46402
NM_003443	ZNF151	2.76178	-2.46362
NM_007249	KLF12	1.59492	-2.45933
NM_000228	LAMB3	3.88553	-2.4582
NM_003900	SQSTM1	3.30267	-2.45819
NM_002393	MDM4	2.12093	-2.45454
NM_017622	FLJ20014	2.55961	-2.45177
NM_020356	C20orf32	3.18455	-2.45118
NM_002834	PTPN11	1.4518	-2.44742
NM_024860	FLJ21148	1.5565	-2.44518
NM_017738	C9orf39	0.417121	-2.44188
NM_015317	PUM2	1.38426	-2.43492
NM_006332	IFI30	0.947054	-2.43212
XM_071474		1.51696	-2.43108
NM_001285	CLCA1	3.75115	-2.42863
NM_005502	ABCA1	0.371129	-2.4275
NM_004964	HDAC1	2.07964	-2.41676
NM_014740	DDX48	0.779922	-2.4141
NM_015507	EGFL6	2.56123	-2.41275
NM_016395	HSPC121	0.336986	-2.41226
NM_014733	ZFYVE16	0.903926	-2.41156
NM_016358	IRX4	2.40053	-2.40609
NM_004294	MTRF1	2.14163	-2.40537
NM_000281	PCBD	2.52875	-2.40442
NM_004290	RNF14	0.779888	-2.40401
NM_006938	SNRPD1	1.59762	-2.39945
NM_015596	KLK13	0.864731	-2.39858
NM_002031	FRK	0.415266	-2.39664
NM_020323	ABCD4	1.72376	-2.39437
NM_005998	CCT3	3.56619	-2.39378
NM_018447	LOC55831	2.49678	-2.39074
NM_004869	VPS4B	0.694334	-2.39037
NM_015718	NOX3	1.93154	-2.3861
NM_018593	SLC16A10	1.5143	-2.38556
NM_003186	TAGLN	3.21035	-2.37957
NM_016103	SARA2	2.68852	-2.37665
NM_014335	CRI1	3.01503	-2.37215
NM_003394	WNT10B	0.816424	-2.37143
NM_005830	MRPS31	1.81067	-2.36904
NM_014428	TJP3	2.96142	-2.36768
NM_022337	RAB38	1.00437	-2.35669
NM_006817	C12orf8	1.91378	-2.3548
NM_016055	MRPL48	0.282237	-2.3468
XM_010999		2.83666	-2.34046
NM_017457	PSCD2	1.86868	-2.3355
NM_003813	ADAM21	0.580652	-2.33309
NM_006533	MIA	2.53069	-2.33166
NM_019602		1.64779	-2.32869
NM_018616		-0.0369579	-2.32777
NM_000541	SAG	2.12936	-2.32436
NM_014776	GIT2	2.21969	-2.32308
NM_024788	FLJ21062	2.73533	-2.31853
NM_005799	INADL	2.10752	-2.31381
NM_016649	C20orf6	-0.0896189	-2.31126
NM_007213	PRAF2	4.36883	-2.31096
NM_003955	SOCS3	2.11733	-2.30849
NM_001664	RHOA	2.5658	-2.3081
NM_022161	BIRC7	1.14971	-2.30554
NM_006551	SCGB1D2	1.82428	-2.30496
NM_002504	NFX1	0.238695	-2.30205
NM_012238	SIRT1	1.22714	-2.30052
NM_024482	GMEB1	0.737485	-2.29884
NM_006667	PGRMC1	2.89802	-2.29714
XM_037037		1.52575	-2.29573
NM_004567	PFKFB4	0.333808	-2.29207
NM_015952	RWDD1	0.337686	-2.29174
NM_004538	NAP1L3	0.229842	-2.28986
NM_002075	GNB3	1.04635	-2.28914
NM_002731	PRKACB	2.07355	-2.28864
NM_016125	LOC51136	1.7937	-2.28774
NM_001338	CXADR	2.25093	-2.2829
NM_006061	CRISP3	4.5358	-2.28247
NM_003460	ZP2	1.80381	-2.28219
NM_000303	PMM2	1.19711	-2.27768
NM_000291	PGK1	2.04816	-2.27649
NM_024854	FLJ22028	1.99711	-2.27447
NM_012388	PLDN	1.63272	-2.2732
NM_006149	LGALS4	0.779319	-2.27015
NM_020357	PCNP	2.19936	-2.26858
NM_003003	SEC14L1	3.06023	-2.26737
NM_005900	SMAD1	1.4878	-2.2666
NM_013330	NME7	0.490158	-2.26548
NM_022444	SLC13A1	2.65297	-2.26369
NM_020240	SPEC2	2.32825	-2.25951
NM_020151	STARD7	2.00311	-2.25856
NM_000880	IL7	1.75172	-2.25781
NM_016440	VRK3	0.349375	-2.25325
NM_020189	e(y)2	2.46607	-2.2532
NM_013980	BNIP1	1.10511	-2.25319
NM_018147	FAIM	2.42252	-2.253
NM_002706	PPM1B	1.40017	-2.24934
NM_001242	TNFRSF7	1.7361	-2.24511
NM_014475	DHDH	1.14381	-2.24418
NM_004215	EBAG9	1.13348	-2.23751
NM_019084	CCNJ	0.703531	-2.23413
NM_003435	ZNF134	2.70308	-2.23085
NM_018301	FLJ11016	2.56425	-2.22969
NM_012448	STAT5B	1.39964	-2.22968
NM_004518	KCNQ2	1.93718	-2.22893
XM_070924		0.595879	-2.22795
NM_000503	EYA1	2.2327	-2.22527
NM_003763	STX16	0.794774	-2.22427
NM_001864	COX7A1	3.10342	-2.22329
NM_002598	PDCD2	3.28925	-2.22
NM_016107	ZFR	2.2944	-2.20249
NM_015859	GTF2A1	1.35722	-2.19899
NM_017960		2.07593	-2.19818
NM_002029	FPR1	4.12439	-2.18754
NM_002439	MSH3	0.733771	-2.18723
NM_005558	LAD1	2.42782	-2.18279
NM_019605	SERTAD4	-0.178672	-2.18132
NM_006860	RABL4	1.79068	-2.1801
NM_002987	CCL17	2.65853	-2.17939
NM_006064	RRAGB	0.95844	-2.17788
NM_007049	BTN2A1	1.77616	-2.17509
NM_024811	FLJ12529	2.06739	-2.17404
NM_014767	SPOCK2	0.0292779	-2.17393
XM_071391		0.499318	-2.17292
NM_004788	UBE4A	0.839463	-2.1713
NM_025133	FBXO11	1.0394	-2.16836
NM_005095	ZNF262	0.483597	-2.1667
NM_016044	CGI-105	2.72799	-2.16647
NM_005662	VDAC3	1.57019	-2.16104
NM_016508	CDKL3	4.11256	-2.16008
NM_003206	TCF21	3.72578	-2.15436
NM_018239	LRRC20	3.31058	-2.1531
NM_024572	GALNT14	3.59649	-2.1528
NM_006180	NTRK2	2.05952	-2.15207
NM_012144	DNAI1	3.02614	-2.14969
NM_022755	C9orf12	1.89692	-2.14928
NM_025071		1.34511	-2.14702
NM_016466	MGC41816	2.61634	-2.14691
NM_005414	SKIL	0.7755	-2.14531
NM_002063	GLRA2	2.21357	-2.14424
XM_011354		1.48026	-2.14326
NM_002432	MNDA	1.59922	-2.14279
NM_024694		0.257465	-2.14266
NM_019857	CTPS2	1.56502	-2.14213
NM_004434	EML1	2.34419	-2.13961
NM_015380	CGI-51	1.26409	-2.13754
NM_002970	SAT	0.988456	-2.13739
NM_021570	BARX1	1.78277	-2.13643
NM_017410	HOXC13	1.45649	-2.1363
NM_012108	BRDG1	1.18028	-2.13437
AK001831	ZDHHC13	0.913392	-2.13366
M64486	CALCA	2.5078	-2.13333
NM_001618	ADPRT	0.82538	-2.13195
NM_016545	IER5	3.30148	-2.12902
NM_021830	PEO1	-0.0025288	-2.12853
NM_022487	DCLRE1C	1.31137	-2.12598
NM_014929	KIAA0971	1.78907	-2.12509
NM_033300	LRP8	2.54367	-2.12304
NM_000619	IFNG	1.82287	-2.1223
NM_015192	PLCB1	0.269201	-2.12109
NM_000699	AMY1A	1.43531	-2.12074
NM_005843	STAM2	2.33521	-2.1141
NM_005927	MFAP3	0.042719	-2.11337
NM_018538	ERMAP	0.56683	-2.10865
NM_024574	FLJ23191	1.10804	-2.10549
NM_001289	CLIC2	1.73427	-2.10431
NM_002849	PTPRR	2.25311	-2.10416
NM_014283	C1orf9	1.30954	-2.10043
NM_017633	C6orf37	0.821095	-2.09984
NM_005370	RAB8A	1.25708	-2.09917
NM_025044	BICC1	2.90725	-2.09868
NM_016008	D2LIC	0.675012	-2.08995
NM_006919	SERPINB3	2.05344	-2.08362
NM_002930	RIT2	1.0691	-2.07918
NM_025149	FLJ20920	1.72955	-2.07799
NM_024094	MGC5528	2.50455	-2.07652
NM_022873	G1P3	1.4517	-2.07614
NM_000485	APRT	1.26175	-2.07503
NM_024576	OGFRL1	3.92529	-2.07458
NM_005269	GLI	2.30135	-2.07327
NM_012153	EHF	1.51191	-2.0727
NM_001677	ATP1B1	3.65526	-2.07166
NM_014161	MRPL18	0.490849	-2.0713
NM_014564	LHX3	1.44638	-2.07068
NM_024887	DHDDS	2.39654	-2.06257
NM_023074	FLJ12644	0.965441	-2.05475
NM_012465	TLL2	2.49354	-2.05192
NM_022134	GAL3ST2	-0.0200534	-2.05187
NM_016374	ARID4B	0.000832073	-2.05105
NM_013242	GTL3	1.90527	-2.04886
NM_003409	ZFP161	2.8852	-2.04498
NM_005163	AKT1	0.127327	-2.04286
NM_006608	PHTF1	0.901556	-2.04215
NM_001326	CSTF3	-0.0357728	-2.04192
NM_003000	SDHB	1.12303	-2.0407
NM_001956	EDN2	0.922617	-2.03478
NM_005136		0.758533	-2.03465
NM_024545	SAP130	2.46851	-2.03444
NM_033301	RPL8	2.7916	-2.03305
NM_002413	MGST2	1.0325	-2.03164
NM_025228	T3JAM	0.995549	-2.03028
XM_018270		2.29913	-2.02965
NM_024642	GALNT12	3.72899	-2.02716
NM_005624	CCL25	0.976073	-2.02626
NM_000879	IL5	2.04209	-2.02622
NM_019016	KRT24	1.32291	-2.02573
NM_005531	IFI16	1.96094	-2.02551
NM_004225	MFHAS1	0.807162	-2.02368
NM_025157		2.79778	-2.02213
XM_016165		1.38135	-2.0202
NM_006823	PKIA	1.29598	-2.01992
NM_004544	NDUFA10	0.908281	-2.01934
NM_001908	CTSB	0.837622	-2.01795
NM_024800	NEK11	2.35594	-2.0132
NM_020361	CPA6	1.1817	-2.01153
NM_014437	SLC39A1	0.282487	-2.01069
NM_000603	NOS3	3.19005	-2.01022
NM_020994	CTAG2	0.691797	-2.00775
NM_004156	PPP2CB	1.30536	-2.00429
NM_000918	P4HB	0.167436	-2.00237
NM_003449	TRIM26	2.58405	-1.99989
NM_024665	TBL1XR1	4.19822	-1.9954
NM_003965	CCRL2	2.08416	-1.99374
NM_017919	STX17	1.15936	-1.99285
NM_013452	VCX	1.13138	-1.99155
NM_016006	ABHD5	3.61966	-1.98986
NM_006290	TNFAIP3	0.0843803	-1.98926
NM_003301	TRHR	0.400114	-1.98863
NM_021730		0.143458	-1.98633
NM_020386	HRASLS	0.858654	-1.98031
XM_032672		0.576657	-1.97879
NM_018139	C14orf104	1.17762	-1.97878
NM_001250	TNFRSF5	1.01582	-1.97748
NM_020673	RAB22A	2.37406	-1.97302
NM_001980	EPIM	2.08274	-1.97232
NM_014273	ADAMTS6	1.35592	-1.97104
NM_022461	AZ2	0.137251	-1.97023
NM_016082	CDK5RAP1	0.165721	-1.96941
NM_004799	ZFYVE9	0.366717	-1.96572
NM_000026	ADSL	3.05935	-1.96529
NM_013243	SCG3	3.5379	-1.96352
XM_034123		2.2161	-1.96109
NM_021627	SENP2	0.271852	-1.95231
NM_001709	BDNF	1.25995	-1.95136
XM_018336		1.84029	-1.94792
NM_005321	HIST1H1E	2.26864	-1.94205
NM_000270	NP	1.78174	-1.93845
NM_006852	TLK2	1.039	-1.93745
NM_025181	SLC35F5	1.3874	-1.93687
NM_014481	APEX2	2.56768	-1.93612
NM_005348	HSPCA	0.933487	-1.9356
NM_018053	FLJ10307	1.19875	-1.93044
NM_006200	PCSK5	3.16766	-1.92835
NM_006636	MTHFD2	2.35918	-1.92784
NM_000868	HTR2C	0.931981	-1.92707
NM_020995	HPR	1.44039	-1.92682
NM_018094	GSPT2	0.263981	-1.92594
NM_030641	APOL6	2.29105	-1.92592
NM_018268	WDR41	2.34469	-1.92513
NM_012076	CRB1	0.329543	-1.92257
NM_016576	GMPR2	1.42007	-1.92178
NM_020636		2.60264	-1.92146
NM_005618	DLL1	2.3336	-1.91793
NM_003157	NEK4	0.913906	-1.91389
NM_014680		0.413884	-1.91386
NM_000258	MYL3	2.804	-1.91354
NM_014237	ADAM18	2.4231	-1.9134
NM_001236	CBR3	1.60635	-1.91239
Y15056	PDPK1	0.82984	-1.91199
NM_002186	IL9R	0.676984	-1.91054
NM_003177	SYK	0.518269	-1.91019
NM_024615	FLJ21308	2.08609	-1.90972
NM_006834	RAB32	0.13582	-1.90739
NM_000214	JAG1	1.38316	-1.90539
NM_006603	STAG2	0.52208	-1.90466
NM_005752	CLECSF1	2.25236	-1.90448
NM_006453	TBL3	1.57376	-1.90379
NM_005759	ABI2	0.940823	-1.90363
NM_001679	ATP1B3	1.90887	-1.9006
NM_005378	MYCN	2.23683	-1.90013
NM_001862	COX5B	1.63631	-1.8985
NM_013384	LASS2	1.07138	-1.89235
NM_004135	IDH3G	1.93621	-1.89179
NM_012190	FTHFD	0.435218	-1.89094
NM_007269	STXBP3	2.43494	-1.88839
NM_015987	HEBP1	3.96438	-1.8881
NM_006622	PLK2	0.593878	-1.88803
NM_014606		1.65743	-1.88277
NM_000956	PTGER2	0.191144	-1.87946
NM_024849		0.65584	-1.87943
NM_021151	CROT	0.620901	-1.87934
NM_020182	TMEPAI	2.28822	-1.87741
NM_012408	PRKCBP1	1.00621	-1.87591
NM_012239	SIRT3	2.71771	-1.87533
NM_016282	AK3L1	2.49586	-1.87028
NM_015926	ZSIG11	1.7296	-1.87014
NM_005718	ARPC4	0.835858	-1.86847
NM_004092	ECHS1	0.85245	-1.86702
NM_015912	LOC51059	0.25556	-1.86601
NM_021032	FGF12	1.88261	-1.86506
NM_000251	MSH2	0.794234	-1.86493
NM_006886	ATP5E	0.197663	-1.86486
XM_003947		0.585601	-1.86484
NM_015540	RPAP1	1.52527	-1.8639
NM_016413	CPB2	0.283647	-1.8628
XM_015699		1.06184	-1.86195
NM_004066	CETN1	2.36471	-1.86188
NM_020425	C6orf162	1.93275	-1.86154
NM_006932	SMTN	1.42488	-1.86023
NM_000546	TP53	0.27597	-1.85813
NM_021235	EPS15L1	0.698792	-1.85735
NM_015364	LY96	1.53991	-1.85616
NM_018844	BCAP29	0.274283	-1.8539
NM_018487	HCA112	0.599301	-1.85364
NM_004896	VPS26	2.33651	-1.85207
NM_002819	PTBP1	1.17411	-1.84571
NM_022046	KLK14	0.993489	-1.84365
NM_000994	RPL32	3.68113	-1.84212
NM_005742	TXNDC7	2.78904	-1.84059
NM_002140	HNRPK	1.69649	-1.8403
NM_001219	CALU	2.52445	-1.83362
NM_004245	TGM5	2.15877	-1.8328
NM_017972	C14orf118	0.591201	-1.83124
NM_000987	RPL26	1.34159	-1.83069
NM_014949		0.170532	-1.83049
NM_002882	RANBP1	1.00144	-1.83032
NM_006620	HBS1L	0.815572	-1.82965
NM_020428	CTL2	2.1463	-1.82821
NM_024780	TMC5	0.650936	-1.82625
NM_024534	FLJ12684	1.19885	-1.82184
NM_020380	AF15Q14	1.40438	-1.81946
NM_015919	ZNF226	0.963269	-1.81891
NM_001567	INPPL1	0.489946	-1.81145
NM_016081	KIAA0992	1.83936	-1.81055
NM_018491	CBWD2	0.735891	-1.80729
NM_000616	CD4	1.74702	-1.80438
NM_022051	EGLN1	1.72881	-1.80398
NM_004557	NOTCH4	1.60933	-1.80373
NM_003384	VRK1	1.13752	-1.80317
NM_001175	ARHGDIB	0.757693	-1.79877
NM_004625	WNT7A	1.67232	-1.79485
NM_032009	PCDHGC3	1.58114	-1.79476
NM_014395	DAPP1	0.322442	-1.79405
NM_018238	FLJ10842	2.19	-1.79208
NM_021629	GNB4	2.87393	-1.79022
NM_020198	GK001	1.7988	-1.79014
NM_014555	TRPM5	0.966144	-1.78874
NM_005441	CHAF1B	1.93865	-1.78725
NM_004078	CSRP1	2.26905	-1.78595
NM_024580	EFTUD1	2.37075	-1.78561
NM_013312	HOOK2	3.1242	-1.78499
NM_016377	AKAP7	0.980363	-1.7848
NM_016308	UMP-CMPK	3.18018	-1.78336
NM_020401	NUP107	0.645493	-1.78263
NM_014883		1.99947	-1.78256
NM_002601	PDE6D	0.867693	-1.78233
NM_000218	KCNQ1	2.83201	-1.78215
NM_000648	CCR2	1.61041	-1.78109
NM_001275	CHGA	0.838702	-1.78061
NM_080282	ABCA10	2.10349	-1.77813
NM_017934	PHIP	0.70123	-1.77783
NM_004791	ITGBL1	1.49213	-1.77578
NM_017873	ASB6	0.278415	-1.77301
NM_024529	HRPT2	2.34151	-1.77203
NM_016616	TXNDC3	3.13971	-1.7716
NM_006432	NPC2	1.22488	-1.77021
NM_000577	IL1RN	2.8873	-1.76851
NM_002890	RASA1	1.80011	-1.7678
NM_014813		2.66592	-1.76748
NM_015571	SENP6	3.31001	-1.76732
NM_005496	SMC4L1	0.609861	-1.7654
XM_015404		2.38636	-1.76511
NM_001647	APOD	2.6124	-1.76407
NM_020196	XAB2	1.62558	-1.76149
NM_001046	SLC12A2	0.870628	-1.76037
NM_004976	MYOD1	1.14871	-1.75899
NM_004974	KCNA2	0.583027	-1.75762
NM_022751	C18orf11	2.04458	-1.75661
NM_018359	FLJ11200	3.17818	-1.75359
NM_018224		2.04988	-1.75105
NM_003374	VDAC1	1.13172	-1.74732
NM_003479	PTP4A2	0.513699	-1.74672
NM_024972		1.48888	-1.74654
NM_015931	LOC51066	2.50284	-1.7408
NM_031270		0.608512	-1.73967
AF033579		0.560609	-1.73965
NM_006241	PPP1R2	0.750617	-1.73732
NM_012071	COMMD3	1.66094	-1.73523
NM_004048	B2M	0.854645	-1.73514
NM_005492	CST8	1.04417	-1.7295
AF116636		0.935416	-1.72851
NM_057093	CRYBA2	1.00769	-1.72842
NM_005667	RNF103	0.599365	-1.7207
NM_021965	PGM5	0.950073	-1.71896
NM_005965	MYLK	2.18167	-1.71669
NM_014348		1.41578	-1.70784
NM_014968		1.40121	-1.70745
NM_020315	LGALS1	1.73306	-1.70689
NM_025246	TMEM22	1.15454	-1.70591
AF118079		0.440775	-1.70271
NM_001428	ENO1	0.441279	-1.70242
NM_002386	MC1R	0.977959	-1.70166
NM_000817	GAD1	1.29118	-1.69797
NM_003119	SPG7	3.33661	-1.69738
NM_017674		0.958191	-1.69615
NM_022781	RNF38	1.15118	-1.69455
NM_014357	SPRL1B	2.14484	-1.69331
NM_002750	MAPK8	1.03638	-1.69328
NM_022819	PLA2G2F	2.22341	-1.69288
NM_017653	FLJ20071	1.07929	-1.68464
NM_005632	SOLH	0.558916	-1.68442
NM_001156	ANXA7	0.695635	-1.68295
NM_000893	KNG1	2.53632	-1.67781
NM_004613	TGM2	0.627882	-1.67501
NM_015642	ZNF288	1.46922	-1.67429
NM_015216	KIAA0433	0.474385	-1.67347
NM_006010	ARMET	0.598672	-1.67318
NM_002812	PSMD8	2.95527	-1.66937
NM_018391		0.507953	-1.6677
NM_003785	GAGEB1	0.595866	-1.66444
NM_005333	HCCS	1.30673	-1.66297
NM_004246	GLP2R	2.34814	-1.66269
NM_022650	RASA1	0.789239	-1.66087
NM_003014	SFRP4	1.2896	-1.66052
NM_000086	CLN3	2.85371	-1.65951
NM_018045	FLJ10276	1.30788	-1.6585
NM_004564	PET112L	2.01815	-1.65443
NM_014056	HIG1	1.03654	-1.65418
NM_018957	LGALS1	1.97895	-1.64642
NM_005359	SMAD4	0.792984	-1.64514
NM_012081	ELL2	0.651579	-1.64372
NM_018464	C10orf70	0.684714	-1.64236
NM_025138	C13orf23	0.744669	-1.64159
NM_025063	FLJ23550	2.12131	-1.64014
NM_004121	GGTLA1	0.8282	-1.63276
NM_013337	TIMM22	2.26416	-1.6314
NM_014962	BTBD3	0.916022	-1.63112
NM_018547		1.83329	-1.63061
NM_001828	CLC	1.46501	-1.63027
NM_024613	PLEKHF2	1.57991	-1.63003
U36500	SP140	1.40291	-1.62982
AF116653	FYB	0.987288	-1.62831
NM_006663	RAI	0.533276	-1.62555
NM_002633	PGM1	2.05103	-1.62393
NM_003469	SCG2	0.794251	-1.62365
NM_014771	RNF40	1.59022	-1.62278
NM_014278	APG-1	0.714137	-1.61958
NM_003337	UBE2B	0.91863	-1.61816
NM_013327	PARVB	2.16302	-1.61217
NM_016246	DHRS10	3.10144	-1.61153
NM_006861	RAB35	0.858044	-1.61107
NM_018662	DISC1	1.12645	-1.60812
NM_001671	ASGR1	0.596321	-1.6054
NM_001851	COL9A1	0.467672	-1.60528
BC000474	TP53I3	1.42836	-1.60384
NM_003201	TFAM	0.679363	-1.60163
NM_006135	CAPZA1	0.670878	-1.6014
NM_005107	ENDOGL1	1.196	-1.5968
NM_002560	P2RX4	1.94209	-1.59577
NM_018352	FLJ11184	1.45029	-1.59528
NM_001923	DDB1	1.61084	-1.59395
NM_001130	AES	1.00619	-1.59217
NM_003753	EIF3S7	1.72707	-1.59085
NM_003608	GPR65	0.522781	-1.58987
NM_016059	PPIL1	1.19559	-1.58845
NM_024087	ASB9	0.729529	-1.58495
NM_001659	ARF3	0.761134	-1.58425
NM_007194	CHEK2	2.27328	-1.57999
NM_014433	RTDR1	3.67189	-1.57539
AC006530_6		2.38259	-1.5749
NM_004784	NDST3	1.95383	-1.57135
NM_004075	CRY1	2.81327	-1.57108
NM_000399	EGR2	0.555828	-1.56956
NM_006838	METAP2	2.62598	-1.56711
NM_005539	INPP5A	0.548614	-1.56542
NM_025204	PP2447	1.70494	-1.56513
NM_018183	SBNO1	2.38036	-1.56509
NM_016622	MRPL35	1.25336	-1.56472
NM_014946	SPG4	3.46772	-1.5641
NM_021931	DHX35	2.14428	-1.56366
NM_017707	UPLC1	1.63842	-1.56328
NM_020143	LOC56902	1.33949	-1.56307
NM_006824	EBNA1BP2	1.02769	-1.56297
AF116642		1.16967	-1.56265
NM_004555	NFATC3	0.532285	-1.56212
NM_024303	ZNF495	0.880925	-1.562
NM_001560	IL13RA1	0.635774	-1.56104
NM_001047	SRD5A1	0.805708	-1.55999
NM_025238	BTBD1	1.93559	-1.55834
NM_022575		0.739192	-1.55594
NM_021033	RAP2A	1.6719	-1.55225
NM_005537	ING1	2.02587	-1.55088
NM_007256	SLCO2B1	2.73027	-1.54775
NM_005908	MANBA	1.09686	-1.54735
NM_005906	MAK	1.14851	-1.54425
NM_000596	IGFBP1	1.35774	-1.54404
NM_007350	PHLDA1	3.23319	-1.54221
NM_004815	PARG1	0.826458	-1.54016
NM_014719	KIAA0738	0.88627	-1.53906
NM_003376	VEGF	3.00174	-1.53719
NM_014362	HIBCH	3.22161	-1.53571
NM_016148	SHANK1	0.76229	-1.53259
NM_001769	CD9	1.18307	-1.53169
NM_018333		2.09704	-1.5306
NM_000840	GRM3	0.50829	-1.52689
NM_013987	PARK2	0.657863	-1.52684
NM_012177	FBXO5	0.807786	-1.52529
NM_005077	TLE1	0.604877	-1.52469
NM_012253	TKTL1	0.674028	-1.51789
NM_001153	ANXA4	0.946521	-1.51605
NM_016538	SIRT7	1.38328	-1.51081
NM_012321	LSM4	1.94999	-1.5075
NM_004559	NSEP1	2.5189	-1.50589
NM_005377		1.1728	-1.50281
NM_005239	ETS2	1.51279	-1.50157
NM_014255	TMEM4	1.10448	-1.50078
NM_022307	ICA1	1.4281	-1.5007
NM_012094	PRDX5	1.55933	-1.49947
NM_031313	ALPPL2	0.756666	-1.4968
NM_014799	HEPH	0.645293	-1.49637
NM_006246	PPP2R5E	1.46218	-1.49595
NM_003136	SRP54	0.530314	-1.49333
NM_017416	IL1RAPL2	1.1166	-1.49283
NM_007159	SLMAP	1.04397	-1.49181
AB018326	PHF14	0.778925	-1.49006
NM_016287	HP1-BP74	1.05699	-1.48996
NM_006282	STK4	0.845992	-1.48809
NM_005854	RAMP2	0.987	-1.48301
NM_001296	CCBP2	0.850604	-1.48285
NM_004782	SNAP29	0.77133	-1.47988
NM_000043	TNFRSF6	1.08619	-1.47706
NM_004409	DMPK	2.1416	-1.4757
NM_005180	COMMD3	2.42975	-1.4739
NM_018471	LEREPO4	0.586296	-1.47348
NM_000116	TAZ	1.65421	-1.47269
NM_013368	SERTAD3	2.17875	-1.47141
NM_025043		1.37742	-1.46886
NM_004790	SLC22A6	0.888262	-1.46883
AK024664	C5orf3	2.24711	-1.46807
NM_015914	LOC51061	2.50095	-1.46789
NM_013348	KCNJ14	0.606983	-1.46421
NM_002385	MBP	1.97177	-1.46226
XM_018261		1.65417	-1.46027
NM_015417	C20orf28	0.785023	-1.45851
NM_007037	ADAMTS8	2.58966	-1.45838
NM_000526	KRT14	1.84661	-1.45759
NM_018172	FLJ10661	0.714216	-1.45675
NM_014809		0.610612	-1.45603
NM_003942	RPS6KA4	3.47368	-1.45536
NM_006783	GJB6	1.9819	-1.45247
NM_021156	DJ971N18.2	2.17185	-1.452
NM_012399	PITPNB	0.595159	-1.45183
NM_007357	COG2	0.998494	-1.44726
NM_020144	FLJ10324	1.74374	-1.44035
NM_005918	MDH2	2.02964	-1.43949
NM_016356	DCDC2	0.602593	-1.43724
NM_003382	VIPR2	1.92261	-1.43244
NM_000048	ASL	1.47202	-1.42662
NM_001776	ENTPD1	2.16621	-1.42361
NM_006342	TACC3	1.55868	-1.41933
NM_016567	BCCIP	2.88222	-1.41898
NM_006746	SCML1	2.47025	-1.41685
NM_014080	DUOX2	1.25687	-1.41552
NM_002815	PSMD11	1.17947	-1.41402
NM_006360	GA17	0.83666	-1.40973
NM_004786	TXNL1	0.930151	-1.40776
NM_006926	SFTPA2	0.812724	-1.40482
NM_001422	ELF5	1.77481	-1.40465
NM_001491	GCNT2	2.37057	-1.40274
NM_024950		2.51936	-1.40032
NM_016730	FOLR1	0.716243	-1.40002
NM_033257	DGCR6L	1.32624	-1.39977
NM_021970	MAP2K1IP1	1.86952	-1.39874
NM_002144	HOXB1	2.11928	-1.39517
NM_007058	CAPN11	2.3282	-1.38848
NM_021974	POLR2F	1.60327	-1.388
NM_022841	FLJ12994	2.93428	-1.38661
NM_003985	TNK1	1.00094	-1.38591
NM_003977	AIP	1.29046	-1.38048
NM_017724	LRRFIP2	1.98846	-1.37798
NM_002069	GNAI1	1.00044	-1.3777
NM_000895	LTA4H	1.03158	-1.37766
NM_007040	HNRPUL1	1.96194	-1.37572
NM_015524		0.878577	-1.37548
NM_000017	ACADS	1.64252	-1.36958
NM_012137	DDAH1	2.53569	-1.36908
NM_024705	FLJ13639	1.03257	-1.36663
NM_003071	SMARCA3	2.03921	-1.36578
NM_001363	DKC1	1.01059	-1.35967
XM_057844		1.37877	-1.3593
NM_000064	C3	0.970422	-1.35927
NM_018343	RIOK2	0.961213	-1.35544
NM_021820	C6orf75	0.68639	-1.35482
NM_007191	WIF1	1.17344	-1.35327
NM_002219		2.67731	-1.3507
NM_022474	MPP5	1.1239	-1.34866
NM_006293	TYRO3	0.930457	-1.34858
NM_018945	PDE7B	0.927613	-1.34525
NM_013401	RAB3IL1	1.19303	-1.34443
NM_016836	RBMS1	1.96152	-1.33859
NM_017762	FLJ20313	1.03756	-1.33664
NM_016604	JMJD1B	0.954104	-1.33593
NM_003798	CTNNAL1	0.958131	-1.33332
NM_004457	ACSL3	2.72707	-1.33146
NM_001739	CA5A	0.709333	-1.32883
NM_015907	LAP3	0.957358	-1.32862
NM_003173	SUV39H1	1.21418	-1.32824
NM_004600	SSA2	0.686952	-1.32728
AF155096	FNBP3	1.59504	-1.32591
NM_002349	LY75	1.12099	-1.32557
NM_014325	CORO1C	1.2183	-1.32498
NM_005398	PPP1R3C	2.70577	-1.3227
NM_016024	RBMX2	1.15342	-1.31896
NM_001692	ATP6V1B1	1.59773	-1.31519
NM_000143	FH	2.54114	-1.31457
XM_007409		3.36845	-1.31296
NM_004741	NOLC1	1.39512	-1.31157
NM_015967		1.91239	-1.30997
NM_003783	B3GALT2	1.45269	-1.3084
NM_004775	B4GALT6	1.7949	-1.30147
NM_022458	C7orf2	1.14351	-1.30124
NM_025006		0.736776	-1.30017
NM_004894	C14orf2	0.874108	-1.29634
NM_004995	MMP14	0.987088	-1.29389
NM_000522	HOXA13	1.60251	-1.29352
NM_003967	PNR	0.827811	-1.29277
NM_005200		0.726168	-1.29141
NM_006417	IFI44	0.827715	-1.29101
NM_020408	C6orf149	1.07925	-1.28942
NM_006748	SLA	1.10021	-1.28704
NM_020327	ACVR1B	1.02132	-1.28037
NM_001880	ATF2	1.88342	-1.27688
NM_020644	C11orf15	1.94924	-1.27556
NM_002967	SAFB	1.09576	-1.27468
NM_002519	NPAT	3.66263	-1.26602
NM_018469	HT008	1.28681	-1.26446
NM_003280	TNNC1	0.847663	-1.26029
NM_003912		1.28577	-1.25779
NM_012072	C1QR1	2.21234	-1.2565
NM_007036	ESM1	2.65172	-1.25517
NM_024835	ZNF403	0.962336	-1.2449
NM_014067	LRP16	1.24101	-1.24366
NM_024753	FLJ11457	1.14061	-1.24358
NM_006567	FARS1	1.06215	-1.24175
XM_002472		1.22737	-1.23106
NM_016551	TM7SF3	1.29114	-1.22915
NM_006445	PRPF8	1.21149	-1.22854
NM_002396	ME2	0.940613	-1.22814
NM_006572	GNA13	1.12518	-1.22673
NM_005606	LGMN	0.99281	-1.22672
NM_001713	BHMT	2.3709	-1.21976
NM_018289	FLJ10979	2.06182	-1.21862
NM_002248	KCNN1	1.21706	-1.21761
NM_003925	MBD4	1.15207	-1.21742
NM_006523		1.78223	-1.21685
XM_016498		1.05763	-1.21541
NM_006352	ZNF238	0.931986	-1.20841
NM_006166	NFYB	2.31413	-1.20797
NM_001161	NUDT2	1.51298	-1.2076
NM_000021	PSEN1	0.834606	-1.20581
NM_004186	SEMA3F	1.83502	-1.20571
NM_022157	RRAGC	1.148	-1.20421
NM_000434	NEU1	2.06811	-1.20299
NM_001196	BID	0.93535	-1.19836
NM_002870	RAB13	1.73977	-1.19752
NM_001563	IMPG1	0.924896	-1.19684
NM_024068	MGC2731	2.01221	-1.19615
NM_017645	FAM29A	2.76138	-1.1933
BC004176	SSH3	0.883579	-1.19173
NM_022374	ARL6IP2	2.18635	-1.19144
NM_021947	SRR	1.08983	-1.19143
NM_001400	EDG1	1.94617	-1.19011
NM_014121		2.10513	-1.18501
NM_017748	FLJ20291	1.51676	-1.18006
NM_014153	ZC3HDC7	1.5325	-1.17869
NM_000330	RS1	1.09322	-1.17462
NM_018225	SMU1	3.22344	-1.17153
NM_018365	MNS1	2.17313	-1.1651
NM_015044	GGA2	3.81995	-1.16281
NM_032996	CASP9	0.990141	-1.15753
NM_014047	HSPC023	0.914307	-1.1534
NM_003096	SNRPG	1.12399	-1.15236
NM_020239	SPEC1	1.35751	-1.15029
NM_022047	DEF6	1.23878	-1.1475
NM_006658	C7orf16	2.56793	-1.14129
NM_002906	RDX	1.11237	-1.13689
NM_001845	COL4A1	0.939972	-1.13683
NM_003713	PPAP2B	1.21832	-1.13102
NM_013264	DDX25	1.7539	-1.12979
NM_015043	KIAA0676	1.25604	-1.12416
NM_014468	VENTX2	1.62917	-1.12326
NM_018278		1.00585	-1.12299
NM_012245	SKIIP	1.28274	-1.12045
NM_005440	ARHN	1.4431	-1.11609
NM_002082	GRK6	0.912561	-1.11576
NM_004328	BCS1L	1.01916	-1.1126
NM_003193	TBCE	1.16484	-1.10821
NM_000426	LAMA2	1.73436	-1.10639
NM_001022	RPS19	1.45202	-1.10279
NM_006090	CEPT1	1.0523	-1.1023
NM_004660	DDX3Y	1.18716	-1.0992
NM_006691	XLKD1	1.56231	-1.09352
NM_001131	CRISP1	2.6044	-1.0935
NM_006850	IL24	1.53248	-1.09344
NM_005315		1.60075	-1.08968
NM_014596	ZNRD1	1.82594	-1.08872
NM_014267	SMAP	0.965634	-1.08758
NM_005899	M17S2	2.74824	-1.08676
NM_002133	HMOX1	2.26644	-1.08324
AF116660		2.07154	-1.08134
NM_007371	BRD3	1.14439	-1.08111
NM_024843	CYBRD1	2.8753	-1.07759
NM_004925	AQP3	0.999938	-1.07542
NM_003169	SUPT5H	1.60834	-1.07348
NM_000349	STAR	3.62235	-1.06787
NM_002931	RING1	3.4266	-1.0667
NM_000955	PTGER1	1.03234	-1.06625
NM_006256	PKN2	1.58893	-1.0611
NM_006790	TTID	1.04518	-1.05786
NM_032995	ARHGEF4	1.4499	-1.05417
NM_000401	EXT2	2.49261	-1.05126
NM_003639	IKBKG	1.63849	-1.04962
NM_006540	NCOA2	1.10908	-1.04867
AF004884	CACNA1A	1.89181	-1.04739
NM_003131	SRF	2.22312	-1.04592
NM_006803	AP3M2	1.01051	-1.04469
NM_006511	RSC1A1	1.13098	-1.04332
NM_014817		3.27	-1.03938
NM_006787		1.64551	-1.03686
NM_015906	TRIM33	1.90132	-1.03552
NM_020660	CX36	1.09689	-1.03334
NM_020989	CRYGC	2.64368	-1.02904
NM_007055	RPC155	1.45239	-1.02673
NM_006575	MAP4K5	1.27189	-1.02358
NM_014249	NR2E3	1.52559	-1.02277
NM_002381	MATN3	1.39987	-1.02123
NM_018314	UEV3	1.85025	-1.02045
NM_012106	ARL2BP	1.06852	-1.01634
NM_012155	EML2	1.2671	-1.01256
NM_015913	TLP19	1.68188	-1.00515
NM_006727	CDH10	2.31023	-1.00364
NM_004583	RAB5C	1.17555	-1.00256
NM_052969	RPL39L	1.90001	-1.00121
NM_000524	HTR1A	3.16326	-0.992807
NM_006238	PPARD	2.11318	-0.98307
NM_001424	EMP2	1.58774	-0.976721
NM_003036	SKI	1.19849	-0.972465
NM_000283	PDE6B	1.39112	-0.960226
NM_014578	RHOD	1.18693	-0.959396
NM_001794	CDH4	1.07577	-0.952596
NM_002508	NID	1.59279	-0.950751
NM_024649	BBS1	3.00796	-0.949887
NM_013299	HSU79266	2.00868	-0.942494
NM_002228	JUN	1.48165	-0.941024
NM_000299	PKP1	1.439	-0.934473
NM_020685	HT021	2.22923	-0.928231
L34093	HLA-DQA1	1.13461	-0.928163
NM_024050	PCIA1	1.20308	-0.928109
NM_002895	RBL1	2.42649	-0.926292
NM_032938	GPS2	2.30564	-0.910201
NM_004720	EDG4	1.48049	-0.908187
NM_004445	TRPV6	1.17869	-0.906787
NM_000339	SLC12A3	1.40571	-0.903418
NM_000123	ERCC5	1.22592	-0.900335
NM_003345	UBE2I	1.53133	-0.898831
NM_001969	EIF5	2.31767	-0.890789
NM_000337	SGCD	1.26892	-0.888428
NM_000567	CRP	1.59964	-0.887951
NM_017936	KIAA2010	2.02245	-0.887641
NM_002955	RREB1	1.70348	-0.882884
NM_024802		2.20641	-0.879814
NM_000647	CCR2	2.55643	-0.874351
NM_005047	PSMD5	1.60838	-0.867715
NM_031229	C20orf18	1.13599	-0.866769
NM_001058	TACR1	1.42008	-0.86658
NM_003033	SIAT4A	1.82943	-0.863154
NM_000505	F12	1.32942	-0.858061
NM_001290	LDB2	1.47388	-0.857285
NM_004484	GPC3	1.72473	-0.849568
NM_016837		1.24776	-0.842208
NM_021253	TRIM39	2.2417	-0.839626
NM_014731	ProSAPiP1	1.34436	-0.837875
NM_014934	DZIP1	2.3856	-0.832231
NM_020387	RAB25	1.41396	-0.826561
NM_016535	ZNF581	1.34324	-0.823575
NM_002796	PSMB4	2.04041	-0.819787
NM_015972	MGC9850	1.54333	-0.817333
NM_021193	HOXD12	1.24328	-0.814624
NM_004935	CDK5	1.30474	-0.813465
NM_000352	ABCC8	1.99187	-0.811568
XM_003443		1.23368	-0.807814
NM_001842	CNTFR	1.21623	-0.802208
NM_000787	DBH	1.54997	-0.794611
NM_001165	BIRC3	1.52675	-0.793917
NM_000942	PPIB	1.41207	-0.784129
NM_012474	UMPK	1.29753	-0.783638
XM_001466		1.63152	-0.778979
NM_005297	GPR24	2.12487	-0.778376
NM_005677	COLQ	1.5196	-0.777736
NM_002715	PPP2CA	1.95799	-0.776954
NM_000741	CHRM4	1.73804	-0.773672
NM_024927	FLJ21019	1.44581	-0.769982
NM_006821	ZAP128	1.48319	-0.763164
NM_005451	PDLIM7	1.92844	-0.753928
NM_025211	GKAP1	1.3931	-0.751466
NM_014869	KIAA0763	1.6899	-0.748955
NM_016368	ISYNA1	1.85635	-0.74352
NM_018655	LENEP	1.50389	-0.733477
NM_012080	FAM16AX	1.27878	-0.732777
NM_017540	GALNT10	2.04709	-0.731066
NM_007026	DUSP14	1.29397	-0.726296
NM_007203	PALM2	1.36145	-0.725179
NM_024293	C2orf17	1.3996	-0.720485
NM_016531	KLF3	2.1948	-0.712024
NM_004362	CLGN	1.51055	-0.709702
NM_019027	FLJ20273	1.56659	-0.707944
NM_006770	MARCO	1.4188	-0.704004
NM_000852	GSTP1	2.75209	-0.702931
NM_000019	ACAT1	1.84328	-0.696319
NM_022716	PRRX1	1.52909	-0.695295
XM_017096		1.94864	-0.694604
NM_000779	CYP4B1	1.476	-0.694362
NM_016489	NT5C3	2.91199	-0.69254
NM_003712	PPAP2C	1.58078	-0.689728
NM_080424	SP110	1.48665	-0.687833
NM_018467	MDS032	1.72025	-0.66502
NM_015396	HSPC056	1.40275	-0.662382
NM_016174	CEECAM1	1.67248	-0.660748
NM_021190	PTBP2	1.60169	-0.657257
NM_024837		1.73424	-0.656357
NM_015425	POLR1A	1.39901	-0.652565
NM_030576	MGC10986	2.95379	-0.648245
NM_002010	FGF9	2.12092	-0.642617
NM_014509	dJ222E13.1	2.29704	-0.642121
NM_006890	CEACAM7	1.38048	-0.632977
NM_033437	PDE5A	1.53199	-0.632155
NM_014792	KIAA0125	1.48808	-0.629502
NM_004047	ATP6V0B	1.55787	-0.621462
NM_006094	DLC1	1.54674	-0.612455
NM_020163	LOC56920	1.48645	-0.607438
NM_003264	TLR2	1.87299	-0.606735
NM_000689	ALDH1A1	1.45403	-0.6037
NM_003463	PTP4A1	1.47872	-0.586743
NM_006707	BTNL3	1.78849	-0.58314
06010_HK1		2.01998	-0.580358
NM_003953	MPZL1	1.50348	-0.574127
NM_001924	GADD45A	1.67427	-0.572699
NM_000792	DIO1	1.51964	-0.562442
NM_016323	HERC5	1.44382	-0.559856
NM_003807	TNFSF14	2.07337	-0.54808
NM_007043	HRB2	2.31092	-0.538138
NM_021013	KRTHA4	2.88142	-0.536489
NM_005104	BRD2	1.73735	-0.531934
NM_000415	IAPP	1.81651	-0.524949
NM_017444	CHRAC1	1.7414	-0.523664
NM_019102	HOXA5	1.76231	-0.521756
NM_004248	GPR10	2.05533	-0.515558
NM_004824	CDYL	1.50559	-0.512714
NM_019048	NS3TP1	1.57511	-0.499629
BC013294	DKFZP564O0823	2.00299	-0.494242
NM_012181	FKBP8	1.72193	-0.480281
NM_001678	ATP1B2	2.77214	-0.475138
NM_002490	NDUFA6	1.81047	-0.471417
NM_016183	C1orf33	1.88491	-0.466459
NM_030984	TBXAS1	1.93445	-0.46567
NM_006779	CDC42EP2	2.00579	-0.451191
NM_024325	MGC10715	1.6969	-0.449991
NM_003418	ZNF9	1.74773	-0.418295
NM_020201	NT5M	1.76802	-0.411712
NM_018423	STYK1	2.61349	-0.392869
NM_001026	RPS24	1.80424	-0.385117
NM_015936	CGI-04	2.24568	-0.380193
NM_000172	GNAT1	1.86214	-0.376409
NM_002347	LY6H	1.82158	-0.372602
NM_002153	HSD17B2	1.73969	-0.356534
NM_003910	G10	1.99602	-0.352899
NM_000367	TPMT	1.97389	-0.348344
NM_000190	HMBS	1.87408	-0.344613
NM_017922	PRPF39	1.92393	-0.325401
NM_016456	TMEM9	1.69675	-0.308578
NM_021948	BCAN	1.94987	-0.287471
NM_014593	CXXC1	2.22309	-0.275601
NM_000102	CYP17A1	1.79051	-0.271038
NM_014800	ELMO1	2.26262	-0.26959
NM_004582	RABGGTB	2.23536	-0.258803
XM_001687		2.66579	-0.226351
NM_001927	DES	1.83409	-0.208483
NM_001922	DCT	2.54631	-0.168774
NM_022055	KCNK12	2.48859	-0.16052
NM_000326	RLBP1	2.15651	-0.156026
NM_006017	PROM1	2.36911	-0.11918
NM_005294	GPR21	1.94019	-0.104516
NM_025150	FLJ12528	1.92482	-0.0834819
NM_002467	MYC	2.08847	-0.0788152
NM_006660	CLPX	2.33489	-0.0713374
NM_017958	PLEKHB2	2.52283	-0.0537853
NM_004915	ABCG1	2.0108	-0.00968579
NM_003211	TDG	2.78326	0.0094569
NM_003581	NCK2	2.6328	0.0567907
NM_018085	IPO9	2.07057	0.059419
NM_012323	MAFF	2.91241	0.0704865
NM_016293	BIN2	3.48063	0.0918269
NM_006163	NFE2	2.26645	0.10038
NM_013355	PKN3	2.35737	0.175937
NM_002227	JAK1	3.16875	0.218954
NM_007066	PKIG	3.03208	0.874521
